# Supplementary material for: Construction of Mechanically Reinforced Thermoplastic Polyurethane from Carbon Dioxide-Based Poly(ether carbonate) Polyols via Coordination Cross-Linking
Source: Polymers (Basel). 2021 Aug 17;13(16):2765. doi: 10.3390/polym13162765 (PMC8399931; doi:10.3390/polym13162765)
Supplement: Supplementary file 1 [file polymers-13-02765-s001.zip]

Archive with 1 entries (1 files):
- polymers-1324023-supplementary.pdf
